# Supplementary material for: Personalized Breast Cancer Screening: A Risk Prediction Model Based on Women Attending BreastScreen Norway
Source: Cancers (Basel). 2023 Sep 12;15(18):4517. doi: 10.3390/cancers15184517 (PMC10526465; doi:10.3390/cancers15184517)
Supplement: Supplementary file 1 [file cancers-15-04517-s001.zip]

Archive with 1 entries (1 files):
- cancers-2470114-supplementary.pdf
